# Supplementary material for: Bruch's membrane opening minimum rim width and retinal nerve fiber layer thickness in a Brazilian population of healthy subjects
Source: PLoS One. 2018 Dec 18;13(12):e0206887. doi: 10.1371/journal.pone.0206887 (PMC6298691; doi:10.1371/journal.pone.0206887)
Supplement: S1 File — (CSV) [file pone.0206887.s001.csv]

StudyID	EYE	Age	CCT	AXL	RACE
1	R	60.8	510	23.83	African American
2	R	54.3	492	24.91	African American
3	R	55.5	539	22.76	African American
4	R	47.2	504	22.11	African American
5	L	24.2	458	23.86	African American
6	R	26	480	22.77	African American
7	R	69.5	490	23.85	African American
8	R	54.8	502	24.43	African American
9	R	52.5	541	23.12	African American
10	R	28.1	464	24.01	African American
11	R	58.3	552	23.26	African American
12	L	43.6	566	23.52	African American
13	R	51.2	551	24.24	African American
14	L	57.5	541	23.19	African American
15	R	68.4	539	23.85	African American
16	R	52.9	548	22.41	African American
17	R	53.3	549	22.75	African American
18	R	65.1	505	22.3	African American
19	L	25.3	563	24.1	African American
20	R	29.9	500	24.73	African American
21	L	51.8	454	24.1	African American
22	L	55.8	562	24.48	African American
23	L	31.6	541	23.65	African American
24	L	53.8	500	23.36	African American
25	R	46.5	485	22.71	African American
26	L	48.8	525	22.61	African American
27	L	55.2	577	22.88	African American
28	L	58.5	536	22.97	African American
29	R	54.5	514	22.7	African American
30	R	55.1	580	23.04	African American
31	L	53.8	574	22.64	African American
32	L	54.8	552	23.9	African American
33	L	39.3	501	23.15	African American
34	L	63.1	503	22.35	African American
35	R	47.6	494	25.56	African American
36	R	58.6	540	23.96	African American
37	L	19.3	589	23.4	African American
38	L	19.2	596	23.8	African American
39	L	37.9	537	25.36	African American
40	L	41.8	496	24.71	African American
41	R	32.8	483	22.93	African American
42	L	18.1	580	23.57	African American
43	L	22.4	571	23.42	African American
44	R	19.8	533	25.11	African American
45	L	24.3	492	22.06	African American
46	L	63.3	491	23.4	African American
47	R	60.3	501	22.31	Caucasian
48	R	51.7	517	22.75	Caucasian
49	L	64	560	22.55	Caucasian
50	R	38.4	556	23.19	Caucasian
51	L	64.1	555	22.54	Caucasian
52	L	53.1	487	24.4	Caucasian
53	R	48.9	543	23.23	Caucasian
54	R	51.3	508	23.46	Caucasian
55	R	56.6	560	24.36	Caucasian
56	R	69.1	498	23.72	Caucasian
57	R	54.2	577	21.22	Caucasian
58	R	61.6	543	23.28	Caucasian
59	R	54.6	519	24.06	Caucasian
60	L	53.4	552	24.56	Caucasian
61	L	61.3	587	25.86	Caucasian
62	L	55.6	506	23.13	Caucasian
63	L	45.6	574	21.74	Caucasian
64	R	34.8	619	24.13	Caucasian
65	L	53.4	476	22.11	Caucasian
66	R	26.5	514	24.17	Caucasian
67	L	54.8	554	22.25	Caucasian
68	R	33			Caucasian
69	L	26.3			Caucasian
70	R	27.8			Caucasian
71	R	33			Caucasian
72	R	59.5	608	24.22	Caucasian
73	R	55.5	538	24.65	Caucasian
74	L	64.8	561	23.97	Caucasian
75	L	67.7	542	24.23	Caucasian
76	R	29.3			Caucasian
77	L	71.3	528	23.69	Caucasian
78	L	66.5	533	23.79	Caucasian
79	L	56.7	534	22.22	Caucasian
80	L	41.8	539	22.36	Caucasian
81	L	72	551	23.23	Caucasian
82	L	61.6	535	22.9	Caucasian
83	R	58	537	23.48	Caucasian
84	L	54.8	509	23.45	Caucasian
85	L	75.8	545	22.93	Caucasian
86	R	27.9	535	22.73	Caucasian
87	R	28.8	454	23.84	Caucasian
88	R	24.8	520	23.9	Caucasian
89	R	26.8	635	24.84	Caucasian
90	R	40	497	22.96	Caucasian
91	L	35.2	529	23.6	Caucasian
92	R	62.5	548	23.93	Caucasian
93	L	67.4	518	23.06	Caucasian
94	L	22.4	525	23.77	Caucasian
95	L	27.6	579	22.69	Caucasian
96	R	25.2	579	24.45	Caucasian
97	L	34.1	517	23.45	Caucasian
98	L	78.3	552	23.9	Caucasian
99	R	43.6	558	22.61	Caucasian
100	R	47.2	544	22.29	Caucasian
101	L	78	481	22.81	Caucasian
102	R	63.3	508	23.16	Caucasian
103	R	59	550	21.02	Caucasian
104	R	53.3	549	22.25	Caucasian
105	L	30.3	560	22.82	Caucasian
106	R	29.3	584	23.82	Caucasian
107	R	38.3	539	25.08	Caucasian
108	R	38.3	557	23.27	Caucasian
109	L	25.3	488	23.24	Caucasian
110	L	43.6	545	24.33	Caucasian
111	R	60.3	549	24	Caucasian
112	R	45.5	511	23.92	Caucasian
113	L	66.7	540	23.36	Caucasian
114	L	33.8	480	23.79	Caucasian
115	L	23.3	545	23.85	Caucasian
116	L	45.8	482	22.58	Caucasian
117	L	55.9	544	22.68	Caucasian
118	R	50.8	527	27.59	Caucasian
119	L	17.8	551	25.05	Caucasian
120	L	32.6	546	24.34	Caucasian
121	R	34.7	514	23.59	Caucasian
122	R	25.3	493	24.63	Caucasian
123	R	32.4	577	24.73	Caucasian
124	R	26.1	541	25.1	Caucasian
125	L	57.8	530	22.46	Caucasian
126	L	50.6	558	22.28	Caucasian
127	L	64.6	480	23.68	Caucasian
128	L	35.8	521	23.72	Caucasian
129	R	54.9	517	22.86	Caucasian
130	R	47.5	530	22.39	Caucasian
131	R	30.8	566	23.5	Caucasian
132	R	35.1	478	23.4	Caucasian
133	R	37.4	502	22.1	Caucasian
134	L	37.8	514	22.11	Caucasian
135	L	23.9	514	23.4	Caucasian
136	R	46.8	510	22.7	Caucasian
137	R	70.9	536	23.61	Caucasian
138	R	38.7	530	24.8	Caucasian
139	R	45.9	572	23.61	Caucasian
140	L	28	543	24.4	Caucasian
141	R	49.3	584	23.95	Caucasian
142	L	44.1	539	23.42	Mixed
143	R	47.5	516	22.77	Mixed
144	L	51.9	518	23.23	Mixed
145	L	60.2	518	22.1	Mixed
146	L	68.6	491	22.25	Mixed
147	L	50.5	494	23.68	Mixed
148	R	60.3	582	22.01	Mixed
149	R	66.8	552	23.25	Mixed
150	L	43.1	564	23.05	Mixed
151	L	44.2	552	23.76	Mixed
152	R	60.7	536	22.79	Mixed
153	R	44.5	512	23.16	Mixed
154	R	58.8	489	22.39	Mixed
155	R	31.8	541	24.92	Mixed
156	L	60.3	480	24.71	Mixed
157	R	37.3	561	24.94	Mixed
158	L	56	457	21.56	Mixed
159	L	53.3	465	21.15	Mixed
160	L	22.6	551	26.02	Mixed
161	L	48.3	486	25.96	Mixed
162	R	46.6	505	23.9	Mixed
163	L	64.7	534	23.12	Mixed
164	R	38.6	473	22.77	Mixed
165	L	25.8	520	25.87	Mixed
166	R	51.5	442	22.85	Mixed
167	R	62.3	514	23.01	Mixed
168	L	63.7	564	23.11	Mixed
169	L	42.8	472	22.97	Mixed
170	R	51.8	530	23.08	Mixed
171	L	39.2	538	22.6	Mixed
172	R	37.8	539	23.53	Mixed
173	R	50.1	609	23.59	Mixed
174	L	36.2	526	23.11	Mixed
175	R	62.9	521	22.79	Mixed
176	L	39.9	520	23.23	Mixed
177	R	37.8	536	24.57	Mixed
178	R	22.9	592	22.13	Mixed
179	R	24.5	511	23.42	Mixed
180	R	40.3	584	23.31	Mixed
181	R	22.1	530	22.43	Mixed
182	R	22.8	487	23.19	Mixed
183	R	31.1	551	21.75	Mixed
184	R	50.3	552	23.77	Mixed
185	L	47.4			Caucasian
186	L	21.9	557	22.57	Caucasian
187	R	24.3	527	22.03	African American
188	L	39.7	527	23.58	Caucasian
189	L	28.3	556	22.06	African American
190	L	49.2	574	23.12	Mixed
191	L	49.9	540	22.17	Mixed
192	L	19.7	560	22.44	Mixed
193	L	40.7	506	23.82	Mixed
194	L	57	510	24.72	Mixed
195	R	33.7	524	23.53	African American
196	R	48.3	575	22.2	Mixed
197	L	41.8	509	22.89	Mixed
198	R	39.7	563	24.64	Mixed
199	R	25.6	571	22.32	Mixed
200	L	42.9	470	25.09	African American
201	R	48.2	514	24.32	African American
202	R	23.9	551	23.29	Mixed
203	L	36.3	533	22.8	African American
204	L	28.3	529	23.75	African American
