# Supplementary material for: Bruch's membrane opening minimum rim width and retinal nerve fiber layer thickness in a Brazilian population of healthy subjects
Source: PLoS One. 2018 Dec 18;13(12):e0206887. doi: 10.1371/journal.pone.0206887 (PMC6298691; doi:10.1371/journal.pone.0206887)
Supplement: S2 File — (CSV) [file pone.0206887.s002.csv]

StudyID	Gender	Eye	Cornea curvature [mm]	AGE	FOBMO	BMOA	MRWG	MRWT	MRWTS	MRWTI	MRWN	MRWNS	MRWNI
1	F	R	8	34.7	-9.66	1.947	366.65	261.41	327.68	419.97	390.33	389.01	500.58
2	F	R	7.36	54.2	-3.41	1.707	349.37	220.99	323.68	332.48	423.99	381.47	442.98
3	M	R	7.5	44.5	-6.72	2.755	241.23	181.6	262.13	314.47	244.46	216.52	296.73
4	M	R	7.7	33	-7.37	1.455	341.07	266.26	352.77	348.2	368.41	391.77	364.8
5	M	L	7.7	19.3	-5.87	1.769	381.61	229.95	313.81	336.49	484.49	446.57	488.25
6	M	R	7.6	55.5	-3.49	0.981	442.11	309.22	375.59	426.51	506.12	503.83	586.47
7	M	L	8.21	61.3	-3.43	1.861	294.33	198.39	305.56	302.51	320.03	323.44	391.33
8	F	L	7.93	53.4	-9.43	2.112	268.84	228.84	273.65	289.18	259.62	352.31	275.88
9	M	R	8.1	60.3	-4.74	2.708	276.3	186.83	328.31	307.02	279.03	343.6	320.5
10	F	L	7.9	35.8	-11.18	2.328	322.66	258.52	299.23	375.37	356.99	281.15	384.2
11	F	R	7.8	45.5	-5.39	1.937	272.46	215.19	263.74	307.36	268.95	326.56	330.81
12	F	R	7.9	26.8	-1.43	2.304	370.45	281.44	360.24	368	413.3	405.12	431.13
13	F	R	7.4	60.3	-3.67	2.093	296.47	217.18	286.75	293.02	331.1	314.96	374.58
14	M	R	7.6	33	-3.36	1.666	374.26	246.68	334.34	392.41	429.35	397.81	507.14
15	F	R	7.7	27.8	2.66	1.721	352.55	219.75	336.4	384.05	419.18	347.07	458.01
16	F	L	8.06	66.5	-8.41	1.632	298.76	243.9	274.77	305.74	318.99	331.64	350.13
17	M	L	7.9	48.3	-6.73	2.613	280.14	229.57	198.77	342.22	299.3	310.62	329.43
18	F	L	7.5	21.9	-14.36	1.443	454.8	310.9	436.19	433.35	518.23	574.36	525.24
19	F	L	7.8	39.9	-5.06	1.823	284.46	220.54	288.18	326.96	301.68	291.87	327.22
20	M	L	7.9	51.8	-1.42	2.24	317.63	227.65	318.73	289.4	369.41	368.95	353.86
21	M	R	8.07	51.3	-7.18	2.214	242.02	190.46	217.96	268.14	247.7	257.54	325.51
22	M	L	8.1	44.1	-5.17	2.215	316.49	272.92	285.81	309.33	341.3	346.2	354
23	F	R	7.4	54.5	-5.09	1.691	351.27	226.14	323.21	410.05	386.08	407.81	450.7
24	M	R	7.7	58	-3.38	1.8	320.95	256.96	262.4	350.59	343.94	325.36	427.13
25	F	L	7.6	47.4	-6.72	2.095	315.78	227.28	319.55	367.23	338.88	352.65	359.16
26	F	R	7.4	37.4	-4.42	2.62	274.78	197.14	285.46	347.91	276.14	303.38	333.84
27	F	L	7.6	48.8	-6.49	1.148	410.95	291.57	430.73	424.16	450.9	524.74	423.14
28	M	R	7.67	69.1	-10.9	2.07	285.53	181.82	270.99	260.79	371.55	289.06	318.32
29	M	R	8.2	32.4	-8.15	1.734	401.25	333.23	378.94	399.78	445.01	431.35	427.5
30	F	L	7.5	36.2	-12.19	2.1	283.58	208.91	335.86	334.34	280.42	348.99	291.95
31	F	L	7.9	34.1	-8.24	1.856	365.3	213	313.94	397.46	434.96	418.99	481.1
32	M	R	7.8	29.3	-7.83	1.579	375.88	267.87	386	400.74	439.66	384.64	399.69
33	M	L	7.3	63.3	2.3	1.958	297.75	170.66	247.04	323.08	325.1	361.38	470.66
34	M	R	7.2	46.5	-2.8	1.642	377.22	260.17	353.63	430	400.88	447.17	476.5
35	M	L	7.7	26.3	-10.99	1.842	310.89	212.93	362.92	312.38	335.51	357.44	364.01
36	M	R	7.8	47.6	-6.41	2.025	291.16	200.9	289.58	294.47	332.05	305.39	365.52
37	M	L	7.5	53.8	-7.42	2.086	304.99	236.19	286.63	339.99	319.99	304.18	403.33
38	F	R	7.42	47.2	-6.31	1.474	372.27	304.54	376.43	383.3	394.56	418.33	402.28
39	M	R	7.8	50.3	-5.19	1.737	320.2	203.78	259.89	349.71	350.66	336.5	511.35
40	F	L	7.8	64	-7.74	2.001	301.95	206.9	305.3	320.08	330.61	378.89	338.8
41	M	R	8.05	25.3	-5.66	1.908	326.3	232.49	363.42	349.63	332.72	375.51	409.35
42	F	R	7.8	62.3	-4.82	1.811	254.48	153.05	251.57	242.98	266.6	394.39	324.78
43	F	L	7.44	51.9	-3.24	1.823	340.69	234.38	336.02	350.02	398.14	392.12	365.97
44	F	R	7.8	62.5	-7.63	1.998	339.79	220.98	252.62	491.01	351.93	374.52	476.84
45	M	L	7.8	17.8	-4.53	3.169	357.34	279.1	331.56	401.15	388.81	413.86	372.01
46	M	R	8.3	50.8	-4.29	2.423	351.67	254.14	337.95	385.08	400.73	361.16	407.01
47	F	R	7.5	32.8	-4.46	1.392	365.23	236.16	373.77	391.18	397.64	441.57	454.8
48	F	L	7.3	27.6	-6.76	1.28	411.26	278.99	397.54	443.05	440.11	485.9	535.61
49	F	R	7.8	52.5	-2.71	2.277	344.58	297.12	346.03	439.35	334	331.17	398.27
50	F	L	7.7	72	-4.34	1.886	312.49	189.93	296.6	263.01	375.35	375.36	418.22
51	M	L	7.8	19.2	-7.83	2.168	360.59	258.39	361.18	418.5	370.65	446.13	418.88
52	F	R	8.1	37.8	-4.16	2.415	350.07	229.62	392.87	417.96	347.02	379.33	489.81
53	M	L	7.59	75.8	-9.99	1.631	291.35	195.41	296.29	293.58	332.74	334.86	342.92
54	F	L	7.8	42.8	-4	1.698	377.63	272.44	402.64	391.89	394.78	429.39	476.59
55	F	R	7.4	53.3	-11.15	2.109	375.23	332.02	377.79	389.91	360.08	446.3	426.33
56	F	L	8.02	33.8	-7.36	1.658	331.12	246.57	327.37	338.02	359.82	379.37	390.38
57	F	L	7.5	50.6	-14.55	1.372	303.46	227.2	341.76	342.61	300.04	350.9	359.84
58	M	L	7.8	78.3	-10.29	1.663	352.76	278.95	295.44	350.55	383.72	364.41	481.72
59	F	R	7.9	26.1	-6.51	2.026	332.72	251.83	322.53	431.69	341.36	316.46	418.31
60	F	R	7.7	47.5	-2.37	1.668	385.21	258.46	339.48	417.64	435.64	434.41	495.8
61	M	L	7.7	28	-6.88	1.354	352.85	228.04	368.82	337.22	423.54	406.76	384.87
62	F	L	7.5	45.8	-8.99	1.937	297.69	199.73	324.07	324.49	326.61	309.64	373.22
63	F	L	7.7	41.8	-8.91	1.952	341.26	242.35	326.09	366.43	367.77	421.93	400.92
64	F	L	7.5	61.6	-11.15	1.174	410.82	258.82	376.65	401.84	510.33	493.23	440.15
65	M	R	7.8	24.8	-3.08	2.062	386.39	271.63	339.07	421.9	427.16	451.62	478.15
66	F	L	8.3	23.3	-7.84	3.372	284.17	179.87	277.35	324.45	290.18	376.95	376.39
67	F	R	7.6	65.1	-6.44	2.096	338.4	219.17	312.51	404.31	340.82	403.45	495.21
68	F	R	8.2	51.2	-2.33	1.927	279.96	163.6	258.03	364.93	294.51	332.77	386.93
69	F	L	7.19	45.6	-0.59	2.167	270.65	172.83	303.46	302.43	284.64	344.07	314.6
70	M	R	7.7	49.3	-0.11	1.776	337.27	203.79	317.14	375.56	370.85	437.82	426.82
71	M	R	7.78	38.7	-8.51	1.43	346.7	256.62	304.97	376.83	381.37	383.57	429.57
72	F	L	7.5	68.6	-12.3	2.049	285.42	211.21	267.37	277.05	320.18	336.66	332.25
73	M	L	7.8	35.2	0.35	1.385	454.9	343.79	435.19	574.53	459.22	499.88	547.63
74	F	L	7.62	55.6	-2.28	2.101	271.45	161.89	272.37	286.66	320.37	312.94	325.53
75	F	R	7.8	46.8	-11.8	2.427	246.25	169.54	228.62	292	269.64	221.19	351.28
76	F	R	7.3	24.3	-5.29	1.933	348.18	229.98	327.21	430.1	364.49	368.09	487.57
77	F	L	7.4	37.8	-11.7	1.369	332	268.31	329.22	334.39	347.11	381.18	385.35
78	F	R	7.3	43.6	-8.18	1.8	335.65	254.55	304.84	364.67	348.38	383.82	436.88
79	M	R	7.6	68.4	-4.76	1.387	407.31	294.16	373.06	439.06	468.63	487.82	415.05
80	F	L	7.6	66.7	-8.5	2.024	265.34	190.64	227.77	291.96	304.52	266.17	335.54
81	F	L	8.1	39.7	-4.59	2.128	335.97	248.8	359.09	324.73	346.5	444.31	383.64
82	F	L	8.4	41.8	-8.19	2.48	233.37	163.58	221.07	270.64	232.31	264.43	336.34
83	M	R	8.2	37.3	-5.6	1.833	274.92	134.45	260.49	255.34	358.01	318.36	353.22
84	F	L	8.2	57.5	-7.43	1.896	230.55	147.89	270.7	262.3	234.33	309.74	255.36
85	F	L	7.5	53.4	-9.88	1.751	269.5	130.8	202.04	296.2	329.1	324.9	401.85
86	F	L	7.6	57.8	-10.08	1.643	283.9	157.21	285.71	310.76	300.02	392.14	388.53
87	F	R	7.6	55.1	-9.65	2.209	341.99	217.93	329.59	394.78	371.08	400.12	443.41
88	F	R	7.6	51.5	-1.4	1.871	351.46	262.21	384.4	410.5	365.1	377.2	396.92
89	F	L	8.2	54.8	-10.18	3.244	335.43	220.97	390.26	391.84	339.9	432.65	372.5
90	M	R	7.7	59.5	-8.26	1.578	291.97	220.97	286.07	352.87	298.38	309.58	362.1
91	F	L	8.4	32.6	-9.78	1.757	391.76	283.97	312.22	435.27	446.92	394.57	515.14
92	F	R	7.6	61.6	-3.24	1.895	294.49	199.55	323.47	341	292.57	325.47	407.46
93	F	R	7.09	60.3	-8.88	1.652	307.84	205.88	290.31	379.56	319.04	332.06	427.92
94	M	L	7.7	24.2	-2.76	1.74	319.78	197.73	271.74	314.1	384.78	372.91	415.39
95	F	R	7.08	31.1	-5.19	1.998	317.53	194.66	316.92	327.2	364.93	425.79	345.64
96	F	R	8.33	54.8	-4.87	2.115	316.32	251.91	343.82	371.77	285.59	371.13	408.35
97	F	R	7.7	69.5	-5.51	2.374	223.69	145.74	155.75	221.91	258.82	317.62	279.25
98	F	R	7.8	26	-3.78	1.881	329.5	264.22	313.5	367.83	356.31	298.66	411.06
99	M	R	7.7	35.1	-9.88	2.054	290.73	215.18	260.73	299.34	345.55	282.36	339.48
100	M	R	7.8	26.5	2.16	1.431	309.88	253.45	287.72	322.22	350.22	319.16	326.59
101	F	L	8.1	64.8	-9.71	1.318	434.11	333.44	447.14	428.93	458.37	520.96	498.28
102	M	L	7.9	67.7	-8.71	1.786	296.26	186.55	313.57	310.26	347.44	353.19	314.16
103	M	L	7.8	22.4	-5.18	1.926	331.04	235.11	356.53	364.35	338.67	410.16	388.42
104	F	L	7.8	53.8	-12.73	2.069	329.51	172.24	288.86	321.57	378.85	440.51	486.04
105	F	L	7.5	43.1	-11.93	1.919	302.53	208.97	271.8	317.24	340.28	350.97	376.08
106	M	L	7.9	23.9	-8.05	2.29	374.19	293.55	341.05	390.35	407.69	385.93	468.12
107	F	R	7.6	47.5	-6.11	1.916	318.79	262.84	322.92	308.77	330.29	368.62	369.39
108	M	L	7.2	56	-4.66	1.903	371.07	296.7	338.95	376.79	397.9	462.15	400.1
109	M	L	8.02	25.8	-8.62	1.39	444.39	285.15	370.7	441.84	550.26	504.02	528.85
110	F	L	7.5	25.3	-5.63	1.567	296.42	167.87	358.01	270.95	340.99	388.79	334.06
111	M	L	7.6	71.3	-12.04	1.708	299.9	215.54	256.6	310.91	342.16	349.55	355.49
112	F	R	7.7	40	-9.74	1.579	306.69	179.5	286.14	378.98	362.86	310.35	383.56
113	M	R	7.9	25.2	-7.67	2.606	326.77	244.69	313.18	314.92	351.55	345.61	450.43
114	M	L	7.3	63.1	-3.07	1.666	301.53	232.08	293.83	293.9	322.06	368.33	350.26
115	M	R	7.82	38.4	-4.81	2.598	327.32	246.48	349.47	321.87	355.38	391.01	351.27
116	M	R	8.2	29.3	-13.54	2.6	298.05	240.54	239.96	374.6	300.21	303.72	396.92
117	F	L	7.5	58.5	-11.25	1.641	292.78	198.97	291.71	303.5	316.37	341.67	380.79
118	M	R	7.7	54.9	-13	1.782	320.96	222.43	277.06	322.81	387.18	340.26	382.99
119	F	R	7.8	29.9	-6.47	1.243	328.86	228.82	280.77	401.1	365.55	358.7	398.68
120	F	L	7.8	25.3	-7.18	1.701	287.57	215.4	296.68	265.3	307.71	370.78	323.7
121	F	L	7.7	64.7	-15.32	1.871	259.6	212.07	232.89	289.14	266.56	273.2	330.41
122	M	L	7.8	50.5	-12.01	1.895	267.9	171.44	274.24	278.42	295.49	286.45	374.03
123	F	L	7.5	64.6	-11.97	1.168	350.91	198.2	335.8	400.71	397.73	430.28	450.83
124	F	L	7.6	30.3	-9.7	2.202	347.41	251.96	348.86	436.5	350.51	336.6	473.67
125	M	L	7.62	60.2	-0.13	1.963	350.13	225.91	376.92	338.82	384.86	461.52	406.26
126	F	L	7.8	54.8	-10.95	1.41	460.84	358.37	412.5	515.35	492.56	492.56	566.05
127	F	L	7.2	55.9	-3.19	1.626	318.26	234.1	238.94	358.6	359.27	311.75	439.97
128	F	R	7.8	53.3	-4.7	2.742	300.35	258.38	284.21	409.47	281.88	286.96	365.78
129	F	L	8	43.6	-5.04	2.074	375.13	246.05	347.4	441.74	376.03	499.16	501.59
130	F	R	7.9	28.8	-2.59	2.2	365.83	255.88	400.33	417.98	385.81	363.05	474.5
131	M	R	7.64	51.7	-3.7	1.771	438.04	287.27	344.25	540.2	505.7	456.11	564.17
132	F	R	7.8	38.3	-7.06	2.195	310.39	199.89	262.84	327.25	341.69	339.01	476.06
133	M	R	7.5	38.3	-4.81	2.092	290.76	203.76	289.04	337.05	316.79	293.61	367.96
134	F	L	7.5	78	-15.19	1.548	250.04	160.01	247.82	265.78	255.98	327.43	344.11
135	F	R	7.5	47.2	-5.74	1.631	391.42	299.01	413.21	387.6	397.26	474.55	480.98
136	M	R	8.3	54.6	-9.74	1.654	278.51	193.53	230.6	326.79	313.5	279.41	371.88
137	F	L	7.3	53.3	-11.28	2.194	359.05	259.45	353.24	332.25	400.06	437.94	424.73
138	M	L	7.7	18.1	-10.3	1.626	478.91	338.52	417.46	466.99	559.68	521.06	604.67
139	M	L	8.1	31.6	-2.07	2.25	360.12	277.91	358.06	424.01	352.12	414.45	450.01
140	M	R	7.5	70.9	-4.85	1.746	262.65	172.27	276.22	245.44	292.35	361.62	288.26
141	F	L	7.8	43.6	-5.56	1.952	324.76	234.76	324.46	378.98	318.29	378.22	437.95
142	F	R	7.5	22.9	-8.56	1.855	405.18	335.04	448.65	419.38	392.68	513.56	431.58
143	F	R	8.04	30.8	-5.72	2.922	260.96	166.17	269.57	276.72	273.84	322.86	353.13
144	M	R	7.6	60.7	-8.79	0.99	391.51	263	352.2	409.61	466.27	413.19	474.36
145	F	L	7.6	67.4	-12.67	1.398	334.93	293.62	286.83	325.6	381.16	294.69	398.35
146	M	L	7.7	44.2	-9.97	2.157	344.67	229.58	256.71	439.76	379.77	394.64	449.14
147	M	R	8.2	31.8	3.72	1.879	342.36	227.02	319.55	380.43	395.33	341.72	441.31
148	M	R	7.9	27.9	-4.44	2.263	358.14	251.44	334.76	330.72	431.6	401.04	404.3
149	F	L	7.7	22.4	-3.68	1.86	419.39	223.79	376.68	426.24	494.01	557.63	553.04
150	F	R	7.9	58.3	-4.48	2.254	284.08	182.04	294.25	323.48	320.14	309.48	339.43
151	F	R	7.5	52.9	-1.97	1.244	430.6	338.71	469.12	453.19	436.69	521.05	468.35
152	F	R	8.1	58.6	-7.02	2.382	391.92	241.98	415.71	292.24	482.82	531.74	415.06
153	F	L	7.7	54.8	-6.68	1.777	354.04	272.31	346.82	405.4	350.24	369.45	489.7
154	M	L	8.1	60.3	-8.94	1.522	344.38	189.84	276.33	383.47	428.33	386.83	447.45
155	F	L	7.7	39.2	-5.79	1.783	371.34	242.16	350.03	364	427.89	480.47	425.06
156	F	L	7.3	24.3	-6.77	1.563	442.42	355.97	459.36	454.16	471.15	509.31	462.59
157	F	R	8.08	60.8	-12.89	1.506	353.26	234.65	331.67	408.26	379.21	412.2	455.46
158	F	R	7.8	54.3	-6.47	1.396	332.46	207.35	283.82	314.88	401.13	398.52	425.59
159	M	L	8.6	22.6	-4.79	2.126	322.41	245.1	313.17	347.75	353.92	337.5	378.45
160	M	R	7.7	66.8	-11.85	1.71	312.77	247.33	322.93	295.48	330.83	350.2	380.54
161	F	L	7.5	63.7	-5.43	1.646	285.55	167.09	245.65	292.4	357.56	305.22	367.38
162	M	R	7.9	37.8	-2.58	2.093	369.42	308.11	335.52	393.32	381.84	424.84	426.97
163	M	R	7.3	22.1	-3.21	1.465	385.52	314.24	343.27	410.09	409.89	392.63	490.25
164	F	R	7.6	51.8	-3.97	1.736	267.62	146.35	238.08	332.49	299.32	323.08	361.73
165	M	R	7.9	34.8	-2.01	1.79	339.49	259.57	288.11	370.91	377.31	310.09	464.45
166	F	R	8.17	19.8	-8.32	2.46	332.01	205.37	297.18	362.91	408.78	354.37	387.82
167	M	L	7.7	39.3	-10.96	1.288	364.31	195.29	346.75	335.29	419.85	531.59	472.04
168	M	L	7.5	55.2	-2.07	2.515	263.72	168.54	243.15	367.75	252.66	361.4	326.11
169	F	R	7.83	56.6	-5.27	1.519	379.86	261.68	332.48	407.29	443.44	385.55	484.73
170	M	L	7.68	53.1	-5.08	1.357	323.03	257.04	340.03	329.97	353.78	377.4	308.67
171	F	L	7.5	55.8	-10.01	1.478	275.59	120.05	236.09	259.88	360.5	352.55	370.84
172	F	L	7.4	56.7	-12.6	1.911	329.27	235.61	322.95	428.94	336.13	324.43	433.39
173	F	R	7.6	46.6	-9.14	2.133	253.66	189.52	267.27	310.33	251.69	275.97	310.41
174	M	R	7.5	38.6	-0.92	1.798	242.99	184.4	274.07	279.97	218.46	310.42	305.79
175	F	R	7.7	45.9	-3.27	1.768	300.82	146.5	261.76	323.84	368.4	415.9	364.01
176	F	R	7.7	50.1	-2.72	1.501	371.81	279.32	370.48	369.4	408.24	380.53	475.04
177	F	R	7.5	62.9	-11.4	1.611	305.05	200.18	322.29	337.2	329.63	394.26	335.14
178	M	R	7.6	22.8	-5.74	1.718	311.04	180.88	295.9	399.52	337.45	376.14	392.14
179	F	R	7.6	55.5	-7.95	2.13	315.03	172.87	291.16	329.09	374.13	409.93	386.38
180	F	R	7.6	58.8	-1.34	2.646	269.3	181.45	258.04	287.44	304.08	278.49	355.64
181	F	R	7.5	59	-1.22	1.677	326.85	229.64	292.85	326.84	371.71	353.07	430.63
182	M	R	7.6	40.3	-9.55	1.673	236.96	195.58	229.51	300.03	231.84	240.12	285.09
183	M	R	7.6	63.3	-7.74	1.787	338.46	269.54	339.12	381.13	348.92	337.53	422.82
184	M	R	8.2	28.1	-5.36	2.453	276.05	154.87	300.94	311.45	311.07	382.71	285.03
185	F	R	7.58	48.9	-10.64	1.705	319.01	231.25	319.6	346.31	332.44	367.69	403.24
186	F	L	7.13	64.1	-6.07	1.318	423.53	323.36	412.21	446.72	445.72	441.48	558.71
187	M	R	7.9	24.5	-7.66	1.885	332.26	236.37	303.88	342.83	366.54	381.42	423.12
188	F	L	7.8	37.9	-12.16	1.231	314.38	206.86	269.1	356.27	371.29	366.28	350.95
189	F	L	7.7	28.3	-5.3	1.515	411.74	355.54	422.08	472.04	398.68	466.83	448.95
190	F	L	8	49.2	-7.93	2.01	260.99	175.83	284.24	267.24	259.22	371.46	318.24
191	F	L	7.5	49.9	-10.12	1.405	372.52	236.56	306.88	373.98	438.55	468.21	465.58
192	F	L	7.3	19.7	-5.98	2.148	381.74	245.18	370.02	458.38	400.19	505.72	448.25
193	M	L	7.5	40.7	-5.33	1.297	288.78	224.41	240.79	253.26	357.07	294.34	323.87
194	F	L	7.7	57	-8.48	1.907	357.3	261.77	379.08	469.42	338.1	406.41	441.4
195	F	R	7.7	33.7	-2.04	1.352	452.68	343.55	399.53	455.41	523.59	487.75	518.5
196	F	R	7.6	48.3	-12.86	1.894	336.54	212.7	270.31	416.23	366.45	326.95	528.78
197	F	L	7.9	41.8	-13.25	2.163	287.68	200.18	291.85	385.13	294.31	299.55	353.42
198	M	R	8	39.7	-6.17	2.461	361.98	259.45	349.6	383.39	395.36	437.72	416.66
199	F	R	7.6	25.6	-3.28	2.298	314.18	208.63	275.09	344.6	357.87	335.48	418.2
200	F	L	8	42.9	-12.67	2.149	287.48	222.48	289.03	308.22	304.18	327.88	325.39
201	M	R	7.9	48.2	-6.77	2.516	329.86	280.59	343.85	346.31	346.55	343.7	350.58
202	M	R	7.7	23.9	-1.54	2.092	332.57	208.27	272.14	342.35	385.43	375.44	475.74
203	F	L	7.6	36.3	-2.31	1.952	433.35	327.46	422.49	470.36	448.04	541.16	497.52
204	F	L	7.5	28.3	-1.07	1.977	395.84	243.36	373.19	431.31	451.2	467.48	502.32
