# Supplementary material for: Bruch's membrane opening minimum rim width and retinal nerve fiber layer thickness in a Brazilian population of healthy subjects
Source: PLoS One. 2018 Dec 18;13(12):e0206887. doi: 10.1371/journal.pone.0206887 (PMC6298691; doi:10.1371/journal.pone.0206887)
Supplement: S3 File — (CSV) [file pone.0206887.s003.csv]

StudyID	Eye	Scan Type	Diameter [mm]	RNFLG	RNFLT	RNFLTS	RNFLTI	RNFLN	RNFLNS	RNFLNI
1	R	OCT Radial Circle Scan	3.5	94	73	126	153	71	86	122
2	R	OCT Radial Circle Scan	3.5	98	72	144	142	83	98	105
3	R	OCT Radial Circle Scan	3.5	107	86	152	167	86	100	117
4	R	OCT Radial Circle Scan	3.5	86	62	113	124	86	94	67
5	L	OCT Radial Circle Scan	3.5	92	51	82	106	82	158	144
6	R	OCT Radial Circle Scan	3.5	85	67	132	136	59	97	91
7	L	OCT Radial Circle Scan	3.5	98	59	132	144	85	108	136
8	L	OCT Radial Circle Scan	3.5	109	64	117	142	106	188	99
9	R	OCT Radial Circle Scan	3.5	113	74	172	186	91	132	108
10	L	OCT Radial Circle Scan	3.5	116	72	112	187	113	136	135
11	R	OCT Radial Circle Scan	3.5	99	76	160	157	73	108	95
12	R	OCT Radial Circle Scan	3.5	101	72	122	153	89	101	125
13	R	OCT Radial Circle Scan	3.5	103	61	127	164	88	121	138
14	R	OCT Radial Circle Scan	3.5	112	77	142	179	90	116	150
15	R	OCT Radial Circle Scan	3.5	88	75	140	136	64	93	77
16	L	OCT Radial Circle Scan	3.5	102	57	146	139	89	122	140
17	L	OCT Radial Circle Scan	3.5	108	71	121	171	86	156	124
18	L	OCT Radial Circle Scan	3.5	92	48	103	149	86	115	123
19	L	OCT Radial Circle Scan	3.5	97	72	132	147	70	108	136
20	L	OCT Radial Circle Scan	3.5	105	60	100	144	95	162	144
21	R	OCT Radial Circle Scan	3.5	87	71	91	142	67	80	126
22	L	OCT Radial Circle Scan	3.5	94	62	100	131	87	125	111
23	R	OCT Radial Circle Scan	3.5	106	84	150	174	86	99	108
24	R	OCT Radial Circle Scan	3.5	94	59	115	147	76	112	134
25	L	OCT Radial Circle Scan	3.5	102	80	148	173	79	83	113
26	R	OCT Radial Circle Scan	3.5	106	89	166	144	75	128	110
27	L	OCT Radial Circle Scan	3.5	91	70	115	163	62	103	108
28	R	OCT Radial Circle Scan	3.5	86	45	93	125	103	78	97
29	R	OCT Radial Circle Scan	3.5	99	61	124	141	98	110	110
30	L	OCT Radial Circle Scan	3.5	120	93	167	197	90	134	130
31	L	OCT Radial Circle Scan	3.5	113	55	128	161	118	143	143
32	R	OCT Radial Circle Scan	3.5	100	81	147	164	81	89	93
33	L	OCT Radial Circle Scan	3.5	98	55	132	165	79	111	134
34	R	OCT Radial Circle Scan	3.5	105	64	133	168	83	153	119
35	L	OCT Radial Circle Scan	3.5	109	68	142	180	96	112	131
36	R	OCT Radial Circle Scan	3.5	90	67	127	129	84	83	96
37	L	OCT Radial Circle Scan	3.5	86	61	106	125	69	117	95
38	R	OCT Radial Circle Scan	3.5	111	67	141	159	109	129	124
39	R	OCT Radial Circle Scan	3.5	107	70	127	140	84	140	168
40	L	OCT Radial Circle Scan	3.5	96	54	118	152	80	118	135
41	R	OCT Radial Circle Scan	3.5	106	77	157	166	95	112	87
42	R	OCT Radial Circle Scan	3.5	100	85	144	134	77	114	104
43	L	OCT Radial Circle Scan	3.5	110	67	130	157	102	124	153
44	R	OCT Radial Circle Scan	3.5	101	71	121	187	78	108	121
45	L	OCT Radial Circle Scan	3.5	115	87	165	178	96	141	96
46	R	OCT Radial Circle Scan	3.5	105	71	149	155	95	112	111
47	R	OCT Radial Circle Scan	3.5	106	73	145	153	87	120	130
48	L	OCT Radial Circle Scan	3.5	97	67	112	139	85	120	119
49	R	OCT Radial Circle Scan	3.5	113	93	156	172	84	142	104
50	L	OCT Radial Circle Scan	3.5	96	55	128	140	84	121	122
51	L	OCT Radial Circle Scan	3.5	107	66	131	176	79	179	115
52	R	OCT Radial Circle Scan	3.5	129	77	163	182	116	151	169
53	L	OCT Radial Circle Scan	3.5	86	49	78	120	86	125	105
54	L	OCT Radial Circle Scan	3.5	102	58	104	163	86	139	145
55	R	OCT Radial Circle Scan	3.5	103	70	162	162	83	118	101
56	L	OCT Radial Circle Scan	3.5	100	82	151	152	77	100	103
57	L	OCT Radial Circle Scan	3.5	91	65	114	169	64	111	101
58	L	OCT Radial Circle Scan	3.5	93	56	90	142	80	122	137
59	R	OCT Radial Circle Scan	3.5	93	101	156	160	58	69	66
60	R	OCT Radial Circle Scan	3.5	96	59	119	147	82	116	124
61	L	OCT Radial Circle Scan	3.5	100	71	133	153	73	124	131
62	L	OCT Radial Circle Scan	3.5	101	79	144	174	75	95	110
63	L	OCT Radial Circle Scan	3.5	109	74	145	185	80	121	143
64	L	OCT Radial Circle Scan	3.5	96	55	107	143	83	127	132
65	R	OCT Radial Circle Scan	3.5	92	59	103	142	76	142	104
66	L	OCT Radial Circle Scan	3.5	129	76	162	198	99	198	158
67	R	OCT Radial Circle Scan	3.5	74	51	89	93	53	112	113
68	R	OCT Radial Circle Scan	3.5	100	59	134	165	84	114	125
69	L	OCT Radial Circle Scan	3.5	101	88	135	151	69	139	96
70	R	OCT Radial Circle Scan	3.5	103	57	95	158	83	169	149
71	R	OCT Radial Circle Scan	3.5	86	60	128	134	70	87	96
72	L	OCT Radial Circle Scan	3.5	109	76	128	151	95	129	140
73	L	OCT Radial Circle Scan	3.5	107	81	155	161	87	124	108
74	L	OCT Radial Circle Scan	3.5	99	69	132	158	86	111	101
75	R	OCT Radial Circle Scan	3.5	96	68	124	155	85	87	117
76	R	OCT Radial Circle Scan	3.5	106	69	139	161	88	130	127
77	L	OCT Radial Circle Scan	3.5	88	63	131	149	67	90	101
78	R	OCT Radial Circle Scan	3.5	108	71	128	155	89	113	172
79	R	OCT Radial Circle Scan	3.5	96	80	133	156	73	107	84
80	L	OCT Radial Circle Scan	3.5	110	60	116	212	95	136	136
81	L	OCT Radial Circle Scan	3.5	101	65	97	139	97	132	129
82	L	OCT Radial Circle Scan	3.5	105	70	132	165	83	138	130
83	R	OCT Radial Circle Scan	3.5	111	66	136	151	111	142	122
84	L	OCT Radial Circle Scan	3.5	98	63	141	146	77	135	105
85	L	OCT Radial Circle Scan	3.5	88	48	113	121	74	106	140
86	L	OCT Radial Circle Scan	3.5	84	53	109	125	63	143	90
87	R	OCT Radial Circle Scan	3.5	108	65	147	191	73	145	146
88	R	OCT Radial Circle Scan	3.5	111	80	175	173	91	122	102
89	L	OCT Radial Circle Scan	3.5	117	88	168	155	85	167	131
90	R	OCT Radial Circle Scan	3.5	81	75	123	133	55	91	65
91	L	OCT Radial Circle Scan	3.5	90	61	113	128	81	123	91
92	R	OCT Radial Circle Scan	3.5	106	77	152	165	93	86	125
93	R	OCT Radial Circle Scan	3.5	105	66	167	196	81	103	113
94	L	OCT Radial Circle Scan	3.5	95	62	109	139	80	128	117
95	R	OCT Radial Circle Scan	3.5	105	72	147	158	74	139	132
96	R	OCT Radial Circle Scan	3.5	103	68	153	146	78	119	140
97	R	OCT Radial Circle Scan	3.5	119	61	96	119	127	214	158
98	R	OCT Radial Circle Scan	3.5	104	67	150	142	92	118	122
99	R	OCT Radial Circle Scan	3.5	104	62	131	142	105	123	114
100	R	OCT Radial Circle Scan	3.5	93	66	117	125	83	135	81
101	L	OCT Radial Circle Scan	3.5	97	88	138	161	70	81	102
102	L	OCT Radial Circle Scan	3.5	95	72	130	150	69	119	105
103	L	OCT Radial Circle Scan	3.5	109	74	148	163	90	129	125
104	L	OCT Radial Circle Scan	3.5	78	45	88	134	49	135	113
105	L	OCT Radial Circle Scan	3.5	95	60	116	137	84	120	118
106	L	OCT Radial Circle Scan	3.5	110	61	93	144	118	151	141
107	R	OCT Radial Circle Scan	3.5	100	64	117	131	87	141	127
108	L	OCT Radial Circle Scan	3.5	93	60	78	139	91	125	113
109	L	OCT Radial Circle Scan	3.5	105	65	116	175	90	131	132
110	L	OCT Radial Circle Scan	3.5	98	64	112	151	77	141	125
111	L	OCT Radial Circle Scan	3.5	94	55	94	128	88	141	118
112	R	OCT Radial Circle Scan	3.5	90	65	136	146	77	66	103
113	R	OCT Radial Circle Scan	3.5	119	76	134	149	96	168	185
114	L	OCT Radial Circle Scan	3.5	92	54	98	130	78	141	122
115	R	OCT Radial Circle Scan	3.5	114	82	162	151	107	122	110
116	R	OCT Radial Circle Scan	3.5	101	69	101	195	74	131	127
117	L	OCT Radial Circle Scan	3.5	103	63	120	147	95	131	125
118	R	OCT Radial Circle Scan	3.5	95	58	116	157	77	133	113
119	R	OCT Radial Circle Scan	3.5	106	69	119	164	92	153	113
120	L	OCT Radial Circle Scan	3.5	108	79	150	150	81	153	121
121	L	OCT Radial Circle Scan	3.5	89	61	80	150	77	130	98
122	L	OCT Radial Circle Scan	3.5	100	76	125	166	74	133	104
123	L	OCT Radial Circle Scan	3.5	89	62	121	140	73	103	95
124	L	OCT Radial Circle Scan	3.5	107	73	147	179	84	107	140
125	L	OCT Radial Circle Scan	3.5	109	61	139	152	85	169	151
126	L	OCT Radial Circle Scan	3.5	96	65	127	148	86	111	97
127	L	OCT Radial Circle Scan	3.5	97	67	84	131	85	124	145
128	R	OCT Radial Circle Scan	3.5	104	80	147	166	77	125	109
129	L	OCT Radial Circle Scan	3.5	111	76	121	168	85	146	159
130	R	OCT Radial Circle Scan	3.5	105	85	141	167	88	79	122
131	R	OCT Radial Circle Scan	3.5	114	77	134	177	96	158	122
132	R	OCT Radial Circle Scan	3.5	102	58	104	184	74	160	138
133	L	OCT Radial Circle Scan	3.5	92	74	138	137	66	109	95
134	R	OCT Radial Circle Scan	3.5	96	71	133	147	82	98	101
135	R	OCT Radial Circle Scan	3.5	99	54	117	163	89	105	141
136	R	OCT Radial Circle Scan	3.5	111	57	105	148	113	151	153
137	L	OCT Radial Circle Scan	3.5	99	64	139	148	75	121	130
138	L	OCT Radial Circle Scan	3.5	113	61	157	165	108	122	136
139	L	OCT Radial Circle Scan	3.5	105	76	133	157	73	169	119
140	R	OCT Radial Circle Scan	3.5	84	65	101	117	65	135	83
141	L	OCT Radial Circle Scan	3.5	94	94	124	164	53	106	98
142	R	OCT Radial Circle Scan	3.5	109	77	148	162	87	139	116
143	R	OCT Radial Circle Scan	3.5	114	92	141	181	83	131	142
144	R	OCT Radial Circle Scan	3.5	87	55	99	140	69	128	101
145	L	OCT Radial Circle Scan	3.5	83	54	88	130	79	99	89
146	L	OCT Radial Circle Scan	3.5	104	75	120	167	75	159	115
147	R	OCT Radial Circle Scan	3.5	104	82	143	170	81	106	110
148	R	OCT Radial Circle Scan	3.5	112	79	159	177	101	118	100
149	L	OCT Radial Circle Scan	3.5	103	72	138	156	73	135	134
150	R	OCT Radial Circle Scan	3.5	102	69	141	170	83	111	111
151	R	OCT Radial Circle Scan	3.5	104	83	161	145	79	101	122
152	R	OCT Radial Circle Scan	3.5	120	66	146	167	117	154	144
153	L	OCT Radial Circle Scan	3.5	105	65	161	149	91	107	130
154	L	OCT Radial Circle Scan	3.5	109	64	86	162	104	179	123
155	L	OCT Radial Circle Scan	3.5	102	60	119	149	90	126	139
156	L	OCT Radial Circle Scan	3.5	112	65	121	173	98	153	146
157	R	OCT Radial Circle Scan	3.5	103	66	148	161	88	121	110
158	L	OCT Radial Circle Scan	3.5	109	92	155	151	91	104	112
159	L	OCT Radial Circle Scan	3.5	105	64	105	170	89	132	152
160	R	OCT Radial Circle Scan	3.5	97	65	99	147	92	116	113
161	R	OCT Radial Circle Scan	3.5	96	66	115	126	87	117	121
162	R	OCT Radial Circle Scan	3.5	106	68	165	171	73	122	143
163	R	OCT Radial Circle Scan	3.5	97	72	128	153	87	85	111
164	R	OCT Radial Circle Scan	3.5	103	81	110	162	84	117	121
165	L	OCT Radial Circle Scan	3.5	105	63	98	157	84	162	158
166	L	OCT Radial Circle Scan	3.5	103	50	107	148	88	179	135
167	R	OCT Radial Circle Scan	3.5	95	73	124	164	74	94	102
168	L	OCT Radial Circle Scan	3.5	101	78	154	155	73	129	100
169	L	OCT Radial Circle Scan	3.5	87	54	88	128	69	133	123
170	L	OCT Radial Circle Scan	3.5	90	72	143	147	61	93	99
171	R	OCT Radial Circle Scan	3.5	105	68	128	155	99	109	129
172	R	OCT Radial Circle Scan	3.5	94	53	106	143	85	120	127
173	R	OCT Radial Circle Scan	3.5	94	60	114	144	84	113	105
174	R	OCT Radial Circle Scan	3.5	96	72	149	162	73	93	97
175	R	OCT Radial Circle Scan	3.5	90	59	116	139	69	126	105
176	R	OCT Radial Circle Scan	3.5	100	82	149	171	76	88	97
177	R	OCT Radial Circle Scan	3.5	110	79	169	159	92	120	108
178	R	OCT Radial Circle Scan	3.5	105	65	141	183	86	119	117
179	R	OCT Radial Circle Scan	3.5	102	89	151	171	69	113	98
180	R	OCT Radial Circle Scan	3.5	108	59	131	161	87	164	145
181	R	OCT Radial Circle Scan	3.5	92	56	113	136	83	108	123
182	R	OCT Radial Circle Scan	3.5	87	60	123	153	74	96	72
183	R	OCT Radial Circle Scan	3.5	119	82	166	167	108	109	147
184	R	OCT Radial Circle Scan	3.5	123	74	151	176	111	170	135
185	R	OCT Radial Circle Scan	3.5	97	72	136	156	81	96	102
186	L	OCT Radial Circle Scan	3.5	113	71	166	192	89	106	152
187	R	OCT Radial Circle Scan	3.5	109	75	121	173	90	135	134
188	L	OCT Radial Circle Scan	3.5	97	72	98	186	71	106	124
189	L	OCT Radial Circle Scan	3.5	105	63	122	160	94	140	125
190	L	OCT Radial Circle Scan	3.5	109	66	132	142	92	183	127
191	L	OCT Radial Circle Scan	3.5	91	61	100	128	67	130	137
192	L	OCT Radial Circle Scan	3.5	112	63	115	175	100	142	161
193	L	OCT Radial Circle Scan	3.5	65	46	76	75	61	84	82
194	L	OCT Radial Circle Scan	3.5	104	86	131	176	74	115	124
195	R	OCT Radial Circle Scan	3.5	103	59	110	141	85	164	144
196	R	OCT Radial Circle Scan	3.5	105	53	116	157	89	137	172
197	L	OCT Radial Circle Scan	3.5	109	67	151	183	87	126	131
198	R	OCT Radial Circle Scan	3.5	130	95	165	189	106	175	138
199	R	OCT Radial Circle Scan	3.5	113	65	143	181	104	117	141
200	L	OCT Radial Circle Scan	3.5	111	76	112	163	93	131	170
201	R	OCT Radial Circle Scan	3.5	94	61	118	144	96	94	89
202	R	OCT Radial Circle Scan	3.5	103	54	114	128	87	155	166
203	L	OCT Radial Circle Scan	3.5	116	72	113	185	84	209	143
204	L	OCT Radial Circle Scan	3.5	120	68	139	171	98	203	146
